# Supplementary material for: Comprehensive Identification and Expression Analysis of the YTH Family of RNA-Binding Proteins in Strawberry
Source: Plants (Basel). 2023 Mar 25;12(7):1449. doi: 10.3390/plants12071449 (PMC10097400; doi:10.3390/plants12071449)
Supplement: Supplementary file 1 [file plants-12-01449-s001.zip]

Archive with 1 entries (1 files):
- plants-2267835-supplementary.pdf
